# Supplementary material for: Photosensitive tyrosine analogues unravel site-dependent phosphorylation in TrkA initiated MAPK/ERK signaling
Source: Commun Biol. 2020 Nov 25;3:706. doi: 10.1038/s42003-020-01396-0 (PMC7689462; doi:10.1038/s42003-020-01396-0)
Supplement: Supplementary file 3 — Supplementary Data 1 [file 42003_2020_1396_MOESM3_ESM.xlsx]

## Sheet: Figure. 3
Figure.3b
Incorporation efficiency (AzF)
Y490(-)	Y490(+)	Y670(-)	Y670(+)	Y674(-)	Y674(+)	Y675(-)	Y675(+)
0.0391374	0.463074	0.000653595	0.526531	0.0231	0.374677	0.000653595	0.323353
0.0506663	0.48062	0.013	0.3728	0.01678	0.371257	0.0136307	0.3456
0.040016	0.599483	0.0115359	0.379592	0.01434	0.374677	0.0035	0.2336
0.0242972	0.521685	0.011	0.239157	0.0117536	0.344486	0.0116536	0.431138
0.0293531	0.63024	0.0116454	0.343669	0.0007	0.374677	0.0012	0.323353
0.0313725	0.48062	0.023	0.386228	0.0118359	0.3808	0.0176	0.3312
Figure.3c
Incorporation efficiency (ONB)
Y490(-)	Y490(+)	Y670(-)	Y670(+)	Y674(-)	Y674(+)	Y675(-)	Y675(+)
0.001112	0.255489	0.001211	0.431138	0.001145	0.540918	0.0017776	0.397206
0.00149701	0.4677	0.001415	0.421189	0.00137546	0.403101	0.0013767	0.312661
0.00115	0.442857	0.00116	0.457143	0.00166168	0.406122	0.0011	0.369388
0.0018	0.268897	0.00176	0.237918	0.001776	0.193309	0.005	0.215613
0.012	0.297904	0.014	0.244012	0.013	0.233533	0.010113	0.181138
0.00123916	0.2896	0.003012	0.3456	0.004003	0.2496	0	0.2784
0: fluorescent intensity is equal to zero.

## Sheet: Figure.6
Figure 6c
Differentiation ratio (+NGF)
ONB
Y490(-)	Y490(+)	Y670(-)	Y670(+)	Y674(-)	Y674(+)	Y675(-)	Y675(+)
0.005	0.70005	0.006	0.100005	0.00061725	0.60005	0.00055615	0.500228
0.00958333	0.6005	0.004625	0.0005615	0.000462962	0.9006	0.0833375	0.500215
0.000462958	0.750088	0.0039725	0.000514333	0.0714289	0.418083	0.142896	0.583485
0.000396821	0.50005	0.000523167	0.000515	0.000462992	0.750075	0.0833417	0.416736
0.00396429	0.700115	0.00675	0.000728	0.0715036	0.600216	0.142861	0.700021
0.00055555	0.600063	0.0007835	0.00062225	0.000556225	0.500239	0.000561706	0.500207
AzF
Y490(-)	Y490(+)	Y670(-)	Y670(+)	Y674(-)	Y674(+)	Y675(-)	Y675(+)
0.100005	0.10021	0.000511767	0.500163	0.100063	0.100325	0.000215	0.300067
0.16675	0.100273	0.000417658	0.200022	0.00069	0.200105	0.000143097	0.200123
0.000405202	0.166893	0.0714361	0.250002	0.000443693	0.0834683	0.0727655	0.166893
0.000513458	0.166805	0.0833347	0.166669	0.0836939	0.0836054	0.0833333	0.166856
0.142865	0.100012	0.000832571	0.300003	0.000124167	0.100068	0.000119548	0.300327
0.100116	0.100166	0.000617121	0.500327	0.000231662	0.200094	0.00171927	0.200344
Figure 6d
Differentiation ratio(-NGF)
ONB
Y490(-)	Y490(+)	Y670(-)	Y670(+)	Y674(-)	Y674(+)	Y675(-)	Y675(+)
0.408	1.99978	0.306	1.59982	1.02	3.39963	0.2754	4.19954
0.2001	1.62	1.7982	1.215	0.225774	3.5996	1.4985	3.134
0.4	0.33	0.319648	0.255	0.227749	3.45	0.229747	3.05
0.5	1.62131	0.319968	0.275623	0.227977	3.49962	0.229977	3.00075
0.40012	1.5	0.299967	1.2	0.999889	4.64949	0.26997	3.49962
0.204	0.439952	1.836	1.49984	0.23052	4.5495	1.53	4.43
AzF
Y490(-)	Y490(+)	Y670(-)	Y670(+)	Y674(-)	Y674(+)	Y675(-)	Y675(+)
0.2244	0.38	0.3672	1.9	0.204	5.99934	1.53	4.31952
0.23976	0.2268	0.37962	0.17982	0.3996	5.24	0.221978	4.59949
1.69813	0.21	1.97782	0.1725	0.599341	6.49929	0.267706	4.12955
1.69983	0.226801	1.9798	0.1863	0.59994	6.19932	0.267973	1.782
0.219976	0.20925	0.35996	1.425	0.199978	4.50075	1.49983	4.79947
0.2448	0.18	0.3876	0.222	0.408	6.99923	0.226644	2.99708

## Sheet: Figure.S1
Figure.S1c
Incorporation efficiency(EGFP-mcherry)
single(-)	single(+)	double(-)	double(+)
0.0375374	0.508482	0	0.338998
0.041336	0.480697	0	0.44429
0.0441914	0.578397	0.0434767	0.38526
0.0428219	0.408124	0	0.495544
0.0534872	0.480697	0	0.650269
0: fluorescent intensity is equal to zero.

## Sheet: Figure.S2
Figure.S2c
Incorporation efficiency(EGFP)
Ø	WT	-AzF	+AzF
0	0.0540156	0.00435833	0.0276797
0	0.089199	0.00418311	0.0340411
0	0.0761337	0.0043048	0.0386724
0	0.0540177	0	0.0286208
0	0.0892014	0	0.0328532
0	0.076136	0	0.0285539
0: fluorescent intensity is equal to zero.

## Sheet: Figure.S4
Figure.S4
PC12(AzF)
Y490(-)	Y490(+)	Y670(-)	Y670(+)	Y674(-)	Y674(+)	Y675(-)	Y675(+)
0.001121	0.025	0.001115	0.027	0.00114	0.041	0.00113	0.0350019
0.001134	0.0342304	0.001112	0.0395777	0.001241	0.0448223	0.00161	0.044
0.0012009	0.01005	0.0011	0.0372414	0.00145	0.0397196	0.0015	0.0337375
0.0013002	0.0337981	0.001004	0.022	0.00141	0.0398	0.001003	0.045
0.001002	0.0301645	0.00112	0.026	0.0011111	0.0406824	0	0.043754
0.00020031	0.019	0.0002103	0.0279843	0.0003004	0.043	0.0004	0.048
0: fluorescent intensity is equal to zero.

## Sheet: Figure.S5
Figure.5b
Y490amb
Ø	WT	-AzF	+AzF
0	0.0501026	0.00196078	0.0232288
0	0.0386806	0.0013913	0.012788
0	0.0489912	0.00170297	0.042105
0	0.0807143	0	0.0351147
0	0.0668386	0	0.0510152
0	0.062497	0.00160097	0.0186036
0: fluorescent intensity is equal to zero.

## Sheet: Figure.S9
Figure.S9a
+NGF
p-erk level
WT	WT	490ONB		670ONB		674ONB		675ONB
-UV	+ UV	-UV	+ UV	-UV	+ UV	-UV	+ UV	-UV	+ UV
0.721675	0.64864	0.102083	0.275492	0.0347076	0.0461009	0.071016	0.445309	0.0460446	0.163965
0.393543	0.440638	0.322709	0.57763	0.0262621	0.0287174	0.0727227	0.692556	0.0485165	0.40252
0.836807	0.614968	0.064399	0.231865	0.0319307	0.031865	0.0743973	0.200498	0.0382704	0.39496
		490AzF		670AzF		674AzF		675AzF
		-UV	+ UV	-UV	+ UV	-UV	+ UV	-UV	+ UV
		0.00917224	0.0217527	0.048877	0.253372	0.0977461	0.312734	0.124308	0.234323
		0.0463389	0.0365115	0.164144	0.427292	0.151391	0.28171	0.119376	0.662145
		0.287395	0.175936	0.15862	0.340875	0.124	0.297	0.131599	0.225281
								0.0274203	0.372679
Figure.S9b
-NGF
p-erk level
WT	WT	490ONB		670ONB		674ONB		675ONB
-UV	+ UV	-UV	+ UV	-UV	+ UV	-UV	+ UV	-UV	+ UV
0.173255	0.113097	0.36351	0.384855	0.0522354	0.0425778	0.0212964	0.456786	0.0439676	0.398121
0.15564	0.109385	0.0993846	0.0476396	0.0579227	0.0581406	0.188162	0.335282	0.0205301	0.591377
0.164211	0.0909533	0.0909533	0.0752112	0.181224	0.400589	0.109123	0.241626	0.0456649	0.123283
		490AzF		670AzF		674AzF		675AzF
		-UV	+ UV	-UV	+ UV	-UV	+ UV	-UV	+ UV
		0.164138	0.0905638	0.192576	0.255141	0.397899	1.00295	0.0489805	0.381661
		0.0872963	0.0770062	0.0140434	0.0228225	0.248	0.89	0.132152	0.639095
		0.123864	0.0915283	0.105354	0.408115	0.152206	0.518578	0.0553128	0.140028
				0.026	0.019

## Sheet: Figure.S10
Figure.S10b
p-erk level
Ø	WT	490D	670D	674D	675D	490F	670F	674F	675F
0.053706	1.50746	1.44995	1.35167	0.577015	0.841335	0.0426399	0.0421111	0.137894	0.0603635
0.050688	1.70858	0.532058	1.9134	0.304224	1.1189	0.0384363	0.0278685	0.0490854	0.0550785
0.239711	1.60221	1.42989	1.88751	1.03255	0.749262	0.38306	0.280933	0.153718	0.188056
0.0316564	1.59055	1.61109	1.00795	1.04213	0.60157	0.0428348	0.0594282	0.218707	0.221979
